# Supplementary material for: Chief Executive Officer Proactive Personality and Acquisitions: A Fuzzy Set Qualitative Comparative Analysis of China's Listed Firms
Source: Front Psychol. 2021 Aug 9;12:703678. doi: 10.3389/fpsyg.2021.703678 (PMC8380920; doi:10.3389/fpsyg.2021.703678)
Supplement: Supplementary file 1 [file Table_1.XLSX]

## Sheet: Data-64 listed companies
no.	CP	R&D	EDU	FIN	OC	industry	MEG
C000027	1	0.09	1	1	23.03	1	0
C000032	0	1.6	1	0	27.63	1	1
C000059	0	0.27	1	0	23.59	1	0
C000066	0	2.01	1	0	29.89	1	0
C000525	1	1.45	1	1	34.49	0	0
C000538	1	0.35	1	1	29.05	0	0
C000786	0	2.65	1	0	36.69	1	1
C000903	0	3.26	0	0	30.63	1	0
C000927	0	1.43	1	0	25.11	1	0
C000950	1	0.32	0	1	15.73	0	0
C001696	1	2.23	1	0	27.19	1	1
C001965	0	1.37	1	0	25.89	0	0
C001979	1	0.03	1	0	15.66	1	0
C002066	1	3.02	1	0	11.02	0	0
C002078	1	4.08	0	1	25.06	1	1
C002081	1	3.16	1	0	27.92	0	1
C002083	0	2.8	0	1	28.2	0	1
C002100	0	1.62	1	0	44.44	1	1
C002232	1	3.79	1	1	49.39	1	1
C002294	1	5.01	0	0	39.78	1	1
C002390	0	0.17	0	0	27.58	1	0
C002401	0	3.5	1	0	28.21	1	0
C002430	1	2.54	0	1	27.19	1	0
C002580	1	3.48	1	0	25.26	1	0
C002590	1	3.91	1	0	50.69	0	1
C002641	1	3.33	1	1	36.67	1	1
C002747	0	10.98	1	0	33.15	1	1
C002761	1	2.65	1	0	52.88	0	1
C002848	0	6.1	1	0	31.39	1	0
C300006	1	11.97	1	0	37.11	1	1
C300146	1	2.86	1	0	30.11	1	1
C300717	1	3.13	0	1	30.58	1	0
C600019	0	2.11	1	0	12.75	1	0
C600020	0	0.003	0	0	28.64	1	0
C600062	1	1.17	1	0	26.37	1	0
C600098	0	1.13	1	0	33.56	0	1
C600117	0	1.69	0	0	18.54	1	1
C600218	1	3.83	1	0	28.64	1	0
C600227	0	0.14	0	0	19.22	1	0
C600248	1	4.26	1	0	28.99	1	1
C600298	1	4.18	1	0	27.74	0	1
C600309	1	2.33	0	1	29.43	1	0
C600332	0	1.05	1	0	35.18	1	0
C600343	1	2.09	1	1	33.61	1	1
C600350	1	0.04	1	1	27.4	0	0
C600391	0	4.91	1	0	28.24	1	1
C600408	0	0.53	0	1	26.02	1	0
C600409	1	1.49	1	1	20.66	1	1
C600469	0	3.67	1	0	36.7	1	1
C600475	1	3.03	0	1	19.03	1	0
C600480	0	3.99	1	0	17.99	1	0
C600586	1	2.07	1	1	27.76	1	0
C600677	0	3.27	1	0	27	1	0
C600704	1	0.028	1	1	31.82	0	0
C600713	0	0.03	0	0	30.61	0	0
C601212	1	0.94	1	0	22.44	1	0
C601579	1	0.32	1	1	34.01	1	0
C601598	0	0.06	1	0	31.88	1	0
C601615	0	4.45	1	0	45.75	1	1
C601929	1	3.57	0	0	19.04	1	0
C603351	1	3.08	1	0	46.78	1	1
C603421	0	13.94	1	0	41.72	1	1
C603856	1	2.82	0	0	13.27	1	0
C603989	0	2.96	0	0	27.73	1	0
